# Supplementary material for: Comparative Characterization of Three Homologous Glutathione Transferases from the Weed Lolium perenne
Source: Foods. 2024 Nov 9;13(22):3584. doi: 10.3390/foods13223584 (PMC11593036; doi:10.3390/foods13223584)
Supplement: Supplementary file 1 [file foods-13-03584-s001.zip]

Archive with 2 entries (2 files):
- foods-3268420-Figure S3.pdf
- foods-3268420-supplementary.pdf
